# Supplementary material for: Using a 3D virtual muscle model to link gene expression changes during myogenesis to protein spatial location in muscle
Source: BMC Syst Biol. 2008 Oct 22;2:88. doi: 10.1186/1752-0509-2-88 (PMC2596796; doi:10.1186/1752-0509-2-88)
Supplement: Additional file 1 — Costamere, filament and Z-disk genes; including paralogs, gene expression and cluster p-values. Predicted values highlighted in bold. [file 1752-0509-2-88-S3.xls]

## Sheet: Sheet1
system	gene	mean_log2_myoblast	mean_log2_myotube	mean_sk_muscle	MEDIAN_tissues	myoblast_2_myotube(log ratio)	sk_muscle_index(log ratio)	Cluster_1_p_value	Cluster_2_p_value	cluster
filament	Acta1	8.05	14.69	14.84	6.64	6.64	8.2	1	0	1
filament	Acta2	13.35	14.11	10.55	9.52	0.76	1.03	0.061	0.939	2
filament	Actb	14.67	14.2	10.72	11.25	-0.47	-0.53	0.0198	0.9802	2
filament	Actc1	5.91	12.81	13.47	8.15	6.9	5.32	1	0	1
costamere	Actg1	14.65	14.07	7.81	8.01	-0.58	-0.2	0.0211	0.9789	2
costamere	Actg2	7.57	8.29	11.2	8.79	0.72	2.41	0.5845	0.4155	1
z_disk/costamere	Actn1	12.04	11.5	7.16	7.23	-0.54	-0.07	0.0214	0.9786	2
z_disk/costamere	Actn2	3.66	7.21	12.4	7.65	3.55	4.75	1	0	1
z_disk/costamere	Actn3	9.66	12.95	14.89	4.96	3.29	9.93	1	0	1
z_disk/costamere	Actn4	11.98	11.51	9.2	10.1	-0.47	-0.9	0.0232	0.9768	2
costamere	Ank1	8.53	10.38	11	8.38	1.85	2.62	0.9035	0.0965	1
costamere	Ank2	7.24	7.89	8.32	7.92	0.65	0.4	0.0304	0.9696	2
costamere	Ank3	6.57	6.43	9.88	9.24	-0.14	0.64	0.0304	0.9696	2
costamere	Atp1a1	10.03	9.92	8.33	10.37	-0.11	-2.04	0.11	0.89	2
costamere	Atp1a2	6.21706	8.92015			2.70309	3.89381	0.957312	0.0426877	1
costamere	Atp1a3	6.52	6.46	8.41	8.44	-0.06	-0.03	0.0187	0.9813	2
costamere	Atp1a4	4.04	5.52	7.49	6.54	1.48	0.95	0.1312	0.8688	2
costamere	Atp1b1	8.41	9.43	10.27	10.05	1.02	0.22	0.0417	0.9583	2
costamere	Atp1b2	6.67	5.91	9.39	7.9	-0.76	1.49	0.1911	0.8089	2
costamere	Atp1b3	10.72	10.85	9.58	10.7	0.13	-1.12	0.0302	0.9698	2
costamere	Atp1b4	2.86	4.23	5.09	3.77	1.37	1.32	0.1703	0.8297	2
costamere	Bgn	10.3	12.31	9.91	9.72	2.01	0.19	0.25	0.75	2
z_disk	Capza1	11.47	11.2	9.47	9.91	-0.27	-0.44	0.0185	0.9815	2
z_disk	Capza2	11.57	11.9	11.54	10.32	0.33	1.22	0.066	0.934	2
z_disk	Capza3	2.97	1.76	5.65	5.96	-1.21	-0.31	0.0394	0.9606	2
z_disk	Capzb	11.96	11.78	11.29	10.97	-0.18	0.32	0.0228	0.9772	2
costamere	Cav1	11.26	10.99	11.27	8.88	-0.27	2.39	0.6382	0.3618	1
costamere	Cav2	9.19	8.28	10.36	9.01	-0.91	1.35	0.1752	0.8248	2
costamere	Cav3	3.58	6.05	9.34	6.86	2.47	2.48	0.9625	0.0375	1
costamere	Cmya1			8.91	5.41	3.13408	3.5	0.996964	0.00303644	1
costamere	Cmya3			12.29	7.18	3.53875	5.11	1	0	1
costamere	Cmya5	2.75	3.82	12.81	7.56	1.07	5.25	1	0	1
z_disk	Csrp1	11.29	10.7	8.56	9.96	-0.59	-1.4	0.0383	0.9617	2
z_disk	Csrp2	11.08	9.72	7.23	8.05	-1.36	-0.82	0.0494	0.9506	2
z_disk	Csrp3	5.28	9.86	10.29	7.82	4.58	2.47	1	0	1
costamere	Dag1	10.31	11.66	9.45	9.4	1.35	0.05	0.0677	0.9323	2
filament	Des	12.06	12.88	12.76	7.23	0.82	5.53	1	0	1
costamere	Dmd	2.33	5.52	8.47	7.07	3.19	1.4	0.9726	0.0274	1
costamere	Dtna	7.3	8.03	9.32	7.67	0.73	1.65	0.1604	0.8396	2
costamere	Dtnb	6.95	6.97			0.02	0.242674	0.0875102	0.91249	2
costamere	Dtnbp1	9.89	9.34	8.94	8.8	-0.55	0.14	0.024	0.976	2
z_disk	Flna	12.5	11.45	8.52	9.53	-1.05	-1.01	0.0366	0.9634	2
z_disk	Flnb	11.48	10.03	6.42	7.64	-1.45	-1.22	0.0692	0.9308	2
z_disk	Flnc	10.04	11.5	11.14	6.9	1.46	4.24	0.9998	0.0002	1
costamere	Ilk	11.45	11.25	8.46	9.3	-0.2	-0.84	0.0215	0.9785	2
costamere	Itga1	4.68	4.12	7.85	7.73	-0.56	0.12	0.0239	0.9761	2
costamere	Itga10	6.01	7.45	7.74	7.6	1.44	0.14	0.0799	0.9201	2
costamere	Itga11			7.61	7.2	0.418842	0.41	0.0892562	0.910744	2
costamere	Itga2	4.59	4.7	6.14	5.56	0.11	0.58	0.0278	0.9722	2
costamere	Itga2b	7.16	7.67	8.58	8.49	0.51	0.09	0.0238	0.9762	2
costamere	Itga3	9.72	9.78	8.44	7.54	0.06	0.9	0.0405	0.9595	2
costamere	Itga4	5.61	6.95	4.97	5.57	1.34	-0.6	0.0843	0.9157	2
costamere	Itga5	9.68	10.1	6.15	6.49	0.42	-0.34	0.0219	0.9781	2
costamere	Itga6	9.44	9.46	8.74	8.67	0.02	0.07	0.0194	0.9806	2
costamere	Itga7	10.9	12.61	8.26	6.79	1.71	1.47	0.3227	0.6773	2
costamere	Itga8	5.39	5.47	7.13	7.21	0.08	-0.08	0.0187	0.9813	2
costamere	Itga9	4.59	5.19	6.37	7.57	0.6	-1.2	0.0495	0.9505	2
costamere	Itgb1	11.76	11.87	10.11	10.07	0.11	0.04	0.0195	0.9805	2
costamere	Itgb1bp1	9.6	9.39	4.54	4.13	-0.21	0.41	0.0247	0.9753	2
costamere	Itgb1bp2	5.14	9.48	10.16	5.74	4.34	4.42	1	0	1
costamere	Itgb1bp3	3.25	8.63	10.6	4.95	5.38	5.65	1	0	1
costamere	Itgb2	6.78	6.86	6.29	5.18	0.08	1.11	0.055	0.945	2
costamere	Itgb2l	6.47	7.04	7.19	7.43	0.57	-0.24	0.0243	0.9757	2
costamere	Itgb3	6.77	5.6	5.74	5.09	-1.17	0.65	0.0812	0.9188	2
costamere	Itgb3bp	6.66	6.3	2.71	3.05	-0.36	-0.34	0.0187	0.9813	2
costamere	Itgb4	2.76	3.1			0.34	0.337813	0.101084	0.898916	2
costamere	Itgb5	10.45	11.22	9.72	9.07	0.77	0.65	0.0406	0.9594	2
costamere	Itgb6	5.03	6.09			1.06	0.859267	0.202089	0.797911	2
costamere	Itgb7	9.29	7.06	7.69	6.46	-2.23	1.23	0.7935	0.2065	1
costamere	Itgb8			5.27	7.11	0.0779946	-1.84	0.215247	0.784753	2
costamere	Lama1	4.73	5.48	7.52	7.24	0.75	0.28	0.0312	0.9688	2
costamere	Lama2	7.02	7.98	9.6	8.74	0.96	0.86	0.0599	0.9401	2
costamere	Lama3	4.68	5.35	8.23	8.17	0.67	0.06	0.0269	0.9731	2
costamere	Lama4	3.39	2.79	8.42	6.12	-0.6	2.3	0.6576	0.3424	1
costamere	Lama5	9.4	9.69	4.71	4.98	0.29	-0.27	0.02	0.98	2
costamere	Lamb1-1	10.07	10.27	8.86	8.6	0.2	0.26	0.022	0.978	2
costamere	Lamb2	8.12	8.42	8.62	7.17	0.3	1.45	0.0981	0.9019	2
costamere	Lamb3	7.44	7.04	7.01	7.83	-0.4	-0.82	0.0217	0.9783	2
costamere	Lamc1	9.76	9.43	9.56	9.38	-0.33	0.18	0.0218	0.9782	2
costamere	Lamc2	6.46	5.05	7.59	7.68	-1.41	-0.09	0.0591	0.9409	2
costamere	Lamc3	4.22	5.93			1.71	1.94656	0.494194	0.505806	2
z_disk	Ldb1	8.48	8.43	7.99	8.56	-0.05	-0.57	0.0191	0.9809	2
z_disk	Ldb2	6.15	6.4	8.05	7.99	0.25	0.06	0.0204	0.9796	2
z_disk	Ldb3	8.67	10.36	9.96	8.16	1.69	1.8	0.4597	0.5403	2
filament	Mybpc1
filament	Mybpc2	2.61	6.91	14.5	7.36	4.3	7.14	1	0	1
filament	Mybpc3	7.16	6.96	8.14	7.61	-0.2	0.53	0.0276	0.9724	2
filament	Mybph	4.89	13.84	11.47	4.85	8.95	6.62	1	0	1
filament	Myh1	4.69	9.86	10.54	7.28	5.17	3.26	1	0	1
filament	Myh10	10.72	9.74	8.15	9.34	-0.98	-1.19	0.0391	0.9609	2
filament	Myh11	5.09	6	8.2	7.6	0.91	0.6	0.0448	0.9552	2
filament	Myh14	5.82	6.42	9.53	9.67	0.6	-0.14	0.0248	0.9752	2
filament	Myh2	2.97	2.58			-0.39	0.153016	0.0912594	0.908741	2
filament	Myh3	6.08	12.47			6.39	5.64979	1	0	1
filament	Myh4	4.17	6.33	15.12	5.28	2.16	9.84	1	0	1
filament	Myh6	3.19	4.4	7.22	7.2	1.21	0.02	0.0535	0.9465	2
filament	Myh7	4.52	9.6	10.3	5.54	5.08	4.76	1	0	1
filament	Myh8	2.39	6.41	7.46	5.92	4.02	1.54	0.9994	0.0006	1
filament	Myh9	11.21	11.17	9.84	10.43	-0.04	-0.59	0.0192	0.9808	2
filament	Myl1	7.61	14.23	14.91	6.06	6.62	8.85	1	0	1
filament	Myl2	4.62	9.38	12.33	6.53	4.76	5.8	1	0	1
filament	Myl3	6.17	6.31	11.4	4.72	0.14	6.68	1	0	1
filament	Myl4	5.49	13.2	8.48	8.1	7.71	0.38	1	0	1
filament	Myl6	13.44	12.98			-0.46	0.138994	0.0944576	0.905542	2
filament	Myl6b	4.67	4.24			-0.43	0.12975	0.0905471	0.909453	2
filament	Myl7	3.13	4.41	4.75	5.53	1.28	-0.78	0.0874	0.9126	2
filament	Myl9	7.66	8.75	10.22	9.71	1.09	0.51	0.0523	0.9477	2
filament	Mylpf	8.07	14.24	15.42	7.04	6.17	8.38	1	0	1
filament	Myom1	5.71	8.77	12.63	6.22	3.06	6.41	1	0	1
filament	Myom2	7.2	12.76	11.22	5.06	5.56	6.16	1	0	1
filament	Myom3	3.51	7.96	8.21	7.15	4.45	1.06	0.9999	0.0001	1
z_disk	Myot	1.68	4.29	13.53	3.66	2.61	9.87	1	0	1
z_disk	Myoz1	7.02	6.95	13.86	8.38	-0.07	5.48	1	0	1
z_disk	Myoz2	3.07	10.08	11.02	5.46	7.01	5.56	1	0	1
z_disk	Myoz3	4.07	3.71	7.83	6.85	-0.36	0.98	0.0532	0.9468	2
z_disk	Mypn	5.05	7.3	10.27	7.09	2.25	3.18	0.9928	0.0072	1
filament	Neb	1.31	9.75			8.44	7.05642	1	0	1
filament	Nebl	2.63	3.42	6.63	7.54	0.79	-0.91	0.0452	0.9548	2
z_disk	Pdlim1	11.17	10.54	6.96	6.54	-0.63	0.42	0.032	0.968	2
z_disk	Pdlim2	10.48	11.74	4.29	8.14	1.26	-3.85	0.9985	0.0015	1
z_disk	Pdlim3	8.56	11.81	12.17	6.36	3.25	5.81	1	0	1
z_disk	Pdlim4	10.62	10.99	7.83	8.29	0.37	-0.46	0.0219	0.9781	2
z_disk	Pdlim5	8.04	8.76	12.04	7.3	0.72	4.74	1	0	1
z_disk	Pdlim7	9.47	11.11	12.28	9.7	1.64	2.58	0.8528	0.1472	1
costamere	Sgca	6.61	9.48	11.01	7.89	2.87	3.12	0.9983	0.0017	1
costamere	Sgcb	8.79	9.56	9.53	7.64	0.77	1.89	0.2538	0.7462	2
costamere	Sgcd	5	5.55	7.63	7.39	0.55	0.24	0.0259	0.9741	2
costamere	Sgce	8.58	9.42	7.67	7.8	0.84	-0.13	0.0319	0.9681	2
costamere	Sgcg	6.51	9.78	10.84	8.06	3.27	2.78	0.9987	0.0013	1
costamere	Sgcz			6.67	6.82	0.272069	-0.15	0.067071	0.932929	2
costamere	Snta1	8.78	9.06	9.86	8.48	0.28	1.38	0.0863	0.9137	2
costamere	Sntb1	6.92	7.46	5.25	5.35	0.54	-0.1	0.0236	0.9764	2
costamere	Sntb2	7.02	6.86	7.86	7.9	-0.16	-0.04	0.0188	0.9812	2
costamere	Sntg1	3.14	4.98	7.34	7.4	1.84	-0.06	0.18	0.82	2
costamere	Sntg2	4.42	4.07	5.3	5.59	-0.35	-0.29	0.0187	0.9813	2
costamere	Spna1	4.94	5.27	5.58	5.03	0.33	0.55	0.0283	0.9717	2
costamere	Spna2	11.96	11.95	8.61	10.02	-0.01	-1.41	0.0401	0.9599	2
costamere	Spnb1	6.79	6.7	9.58	8.54	-0.09	1.04	0.0512	0.9488	2
costamere	Spnb2	11.45	11.87	8.88	9.35	0.42	-0.47	0.0228	0.9772	2
costamere	Spnb3	7.54	7.58	9.25	9.75	0.04	-0.5	0.019	0.981	2
costamere	Spnb4	5.08	5.09	4.71	5.34	0.01	-0.63	0.0198	0.9802	2
costamere	Sspn	8.25	9.95	10.43	8.53	1.7	1.9	0.5177	0.4823	1
costamere	Sync	7.46	8.45	8.12	5.18	0.99	2.94	0.9065	0.0935	1
z_disk	Synpo	7.9	8.84	6.62	8.08	0.94	-1.46	0.114	0.886	2
z_disk	Synpo2	8.23	10.59	7.27	7.61	2.36	-0.34	0.542	0.458	1
z_disk	Synpo2l	6.51	9.24	8.59	4.07	2.73	4.52	1	0	1
z_disk	Tcap	6.71	8.84	7.32	6.75	2.13	0.57	0.335	0.665	2
costamere	Tln1	11.3	11.25	8.58	8.65	-0.05	-0.07	0.0185	0.9815	2
costamere	Tln2	9.31	7.4	8.06	8.1	-1.91	-0.04	0.1602	0.8398	2
filament	Tmod1	6.8	8.56	10.87	6.1	1.76	4.77	1	0	1
filament	Tmod2	3.56	4.53	5.95	7.71	0.97	-1.76	0.1955	0.8045	2
filament	Tmod3	8	7.54	7.21	7.67	-0.46	-0.46	0.0195	0.9805	2
filament	Tmod4	5.15	5.46	12.88	3.83	0.31	9.05	1	0	1
filament	Tnnc1	8.17	14.18	10.96	6.63	6.01	4.33	1	0	1
filament	Tnnc2	5.26	13.15	14.95	5.53	7.89	9.42	1	0	1
filament	Tnni1	7.29	13.81	10.21	7.28	6.52	2.93	1	0	1
filament	Tnni2	6.37	13.06	15.39	6	6.69	9.39	1	0	1
filament	Tnni3	3.94	5.74	7.82	5.49	1.8	2.33	0.7875	0.2125	1
filament	Tnnt1	5.62	11.8	11.12	4.76	6.18	6.36	1	0	1
filament	Tnnt2	9.86	13.29	5.89	6.05	3.43	-0.16	0.9874	0.0126	1
filament	Tnnt3	5.26	13.03	15.04	5.73	7.77	9.31	1	0	1
filament	Tpm1	12.52	13.76	7.91	9.25	1.24	-1.34	0.1576	0.8424	2
filament	Tpm2	12.04	12.98	13.42	9.61	0.94	3.81	0.9974	0.0026	1
filament	Tpm3	12.43	11.24	9.58	11.04	-1.19	-1.46	0.0622	0.9378	2
filament	Tpm4			9.57	10.04	0.215034	-0.47	0.0773133	0.922687	2
filament	Ttn	7.35	11.23	11.22	9.51	3.88	1.71	0.9991	0.0009	1
costamere	Vcl	12.84	13.13	9.93	9.56	0.29	0.37	0.0242	0.9758	2
